# Supplementary material for: Resistance of Human Liver Mesenchymal Stem Cells to FAS-Induced Cell Death
Source: Curr Issues Mol Biol. 2022 Jul 30;44(8):3428–43. doi: 10.3390/cimb44080236 (PMC9406952; doi:10.3390/cimb44080236)
Supplement: Supplementary file 1 [file cimb-44-00236-s001.zip]

Archive with 1 entries (1 files):
- cimb-1797767-supplementary.pdf
